# Supplementary material for: Al0.5Nb1.5(PO4)3
Source: Acta Crystallogr Sect E Struct Rep Online. 2011 Feb 12;67(Pt 3):i23. doi: 10.1107/S1600536811003886 (PMC3051931; doi:10.1107/S1600536811003886)
Supplement: Supplementary file 1 [file e-67-00i23-sup1.cif]

##############################################################################
###                                                                        ###
###        Electronic paper (Acta Crystallographica Section E)             ###
###                                                                        ###
##############################################################################
#                                                                            #
# This CIF contains the data in a paper accepted for publication in Acta     #
# Crystallographica Section E. It conforms to the requirements of Notes      #
# for Authors for Section E, and has been peer reviewed under the auspices   #
# of the IUCr Commission on Journals.                                        #
#                                                                            #
# Full details of the Crystallographic Information File format               #
# are given in the paper "The Crystallographic Information File (CIF):       #
# a New Standard Archive File for Crystallography" by S. R. Hall, F. H.      #
# Allen and I. D. Brown [Acta Cryst. (1991), A47, 655-685].                  #
#                                                                            #
# The current version of the core CIF dictionary is obtainable from          #
# ftp://ftp.iucr.org/pub/cif_core.dic. The current version number is 2.4.    #
#                                                                            #
# Software is freely available for graphical display of the structure(s) in  #
# this CIF.  For information consult the CIF home page http://www.iucr.org/  #
# cif/home.html                                                              #
#                                                                            #
# This file may be used for bona fide research purposes within the           #
# scientific community so long as proper attribution is given to the journal # 
# article from which it was obtained.                                        #
#                                                                            #
##############################################################################
                                             
data_I
_audit_creation_method     SHELXL-97
_chemical_name_systematic
;
aluminium(III) triniobium(V) phosphate(V)
;
_chemical_name_common     ?
_chemical_formula_moiety     'Al0.5 Nb1.5 O12 P3'
_chemical_formula_sum     'Al0.5 Nb1.5 O12 P3'
_chemical_formula_iupac     'Al0.5 Nb1.5 (P O4)3'
_chemical_formula_weight     437.76
_chemical_melting_point     .
_symmetry_cell_setting     trigonal
_symmetry_space_group_name_H-M     'R -3 c'
_symmetry_space_group_name_Hall     '-R 3 2"c'
loop_
    _symmetry_equiv_pos_as_xyz
    'x, y, z'
    '-y, x-y, z'
    '-x+y, -x, z'
    'x-y, -y, -z+1/2'
    '-x, -x+y, -z+1/2'
    'y, x, -z+1/2'
    'x+2/3, y+1/3, z+1/3'
    '-y+2/3, x-y+1/3, z+1/3'
    '-x+y+2/3, -x+1/3, z+1/3'
    'x-y+2/3, -y+1/3, -z+5/6'
    '-x+2/3, -x+y+1/3, -z+5/6'
    'y+2/3, x+1/3, -z+5/6'
    'x+1/3, y+2/3, z+2/3'
    '-y+1/3, x-y+2/3, z+2/3'
    '-x+y+1/3, -x+2/3, z+2/3'
    'x-y+1/3, -y+2/3, -z+7/6'
    '-x+1/3, -x+y+2/3, -z+7/6'
    'y+1/3, x+2/3, -z+7/6'
    '-x, -y, -z'
    'y, -x+y, -z'
    'x-y, x, -z'
    '-x+y, y, z-1/2'
    'x, x-y, z-1/2'
    '-y, -x, z-1/2'
    '-x+2/3, -y+1/3, -z+1/3'
    'y+2/3, -x+y+1/3, -z+1/3'
    'x-y+2/3, x+1/3, -z+1/3'
    '-x+y+2/3, y+1/3, z-1/6'
    'x+2/3, x-y+1/3, z-1/6'
    '-y+2/3, -x+1/3, z-1/6'
    '-x+1/3, -y+2/3, -z+2/3'
    'y+1/3, -x+y+2/3, -z+2/3'
    'x-y+1/3, x+2/3, -z+2/3'
    '-x+y+1/3, y+2/3, z+1/6'
    'x+1/3, x-y+2/3, z+1/6'
    '-y+1/3, -x+2/3, z+1/6'
_cell_length_a     8.5679(6)
_cell_length_b     8.5679(6)
_cell_length_c     21.898(2)
_cell_angle_alpha     90.00
_cell_angle_beta     90.00
_cell_angle_gamma     120.00
_cell_volume     1392.14(19)
_cell_formula_units_Z     6
_cell_measurement_reflns_used     247
_cell_measurement_theta_min     2.59
_cell_measurement_theta_max     24.98
_cell_measurement_temperature     293(2)
_cell_special_details     ?
_exptl_crystal_description     prism
_exptl_crystal_colour     colourless
_exptl_crystal_size_max     0.15
_exptl_crystal_size_mid     0.05
_exptl_crystal_size_min     0.05
_exptl_crystal_density_diffrn     3.133
_exptl_crystal_density_meas     ?
_exptl_crystal_density_method     'not measured'
_exptl_crystal_F_000     1254
_exptl_absorpt_coefficient_mu     2.512
_exptl_absorpt_correction_type     multi-scan
_exptl_absorpt_process_details     '(SADABS; Bruker, 1997)'
_exptl_absorpt_correction_T_min     0.7044
_exptl_absorpt_correction_T_max     0.8847
_exptl_special_details
;
;
_diffrn_ambient_temperature     293(2)
_diffrn_radiation_type     MoK\a
_diffrn_radiation_wavelength     0.71073
_diffrn_radiation_source     'fine-focus sealed tube'
_diffrn_radiation_monochromator     graphite
_diffrn_measurement_device_type     'Bruker SMART 1K CCD area-detector'
_diffrn_measurement_method     \w
_diffrn_detector_area_resol_mean     .
_diffrn_reflns_number     2295
_diffrn_reflns_av_R_equivalents     0.0285
_diffrn_reflns_av_sigmaI/netI     0.0139
_diffrn_reflns_theta_min     3.32
_diffrn_reflns_theta_max     25.68
_diffrn_reflns_theta_full     25.68
_diffrn_measured_fraction_theta_max     1.000
_diffrn_measured_fraction_theta_full     1.000
_diffrn_reflns_limit_h_min     -7
_diffrn_reflns_limit_h_max     10
_diffrn_reflns_limit_k_min     -10
_diffrn_reflns_limit_k_max     8
_diffrn_reflns_limit_l_min     -26
_diffrn_reflns_limit_l_max     21
_refine_special_details
;
Refinement of <i>F</i>^2^ against ALL reflections. The weighted <i>R</i>-factor
<i>wR</i> and goodness of fit <i>S</i> are based on <i>F</i>^2^, conventional
<i>R</i>-factors <i>R</i> are based on <i>F</i>, with <i>F</i> set to zero for
negative <i>F</i>^2^. The threshold expression of <i>F</i>^2^ >
\s(<i>F</i>^2^) is used only for calculating <i>R</i>-factors(gt) <i>etc</i>.
and is not relevant to the choice of reflections for refinement.
<i>R</i>-factors based on <i>F</i>^2^ are statistically about twice as large
as those based on <i>F</i>, and <i>R</i>- factors based on ALL data will be
even larger.
;
_reflns_number_total     302
_reflns_number_gt     298
_reflns_threshold_expression     I>2sigma(I)
_refine_ls_structure_factor_coef     Fsqd
_refine_ls_matrix_type     full
_refine_ls_R_factor_all     0.0275
_refine_ls_R_factor_gt     0.0269
_refine_ls_wR_factor_gt     0.0637
_refine_ls_wR_factor_ref     0.0638
_refine_ls_goodness_of_fit_ref     1.393
_refine_ls_restrained_S_all     1.393
_refine_ls_number_reflns     302
_refine_ls_number_parameters     27
_refine_ls_number_restraints     0
_refine_ls_hydrogen_treatment     .
_refine_ls_weighting_scheme     calc
_refine_ls_weighting_details
        'calc w=1/[\s^2^(Fo^2^)+(0.0163P)^2^+17.3988P] where P=(Fo^2^+2Fc^2^)/3'
_atom_sites_solution_hydrogens     .
_atom_sites_solution_primary     direct
_atom_sites_solution_secondary     difmap
_refine_ls_shift/su_max     0.000
_refine_ls_shift/su_mean     0.000
_refine_diff_density_max     0.448
_refine_diff_density_min     -0.388
_refine_ls_extinction_method     .
_refine_ls_extinction_coef     .
loop_
    _atom_type_symbol
    _atom_type_description
    _atom_type_scat_dispersion_real
    _atom_type_scat_dispersion_imag
    _atom_type_scat_source
    'O' 'O' 0.0106 0.0060
                         'International Tables Vol C Tables 4.2.6.8 and 6.1.1.4'
    'Al' 'Al' 0.0645 0.0514
                         'International Tables Vol C Tables 4.2.6.8 and 6.1.1.4'
    'P' 'P' 0.1023 0.0942
                         'International Tables Vol C Tables 4.2.6.8 and 6.1.1.4'
    'Nb' 'Nb' -2.0727 0.6215
                         'International Tables Vol C Tables 4.2.6.8 and 6.1.1.4'
_computing_data_collection     '<i>SMART</i> (Bruker, 1997)'
_computing_cell_refinement     '<i>SAINT</i> (Bruker, 1997)'
_computing_data_reduction     '<i>SAINT</i> (Bruker, 1997)'
_computing_structure_solution     '<i>SHELXS97</i> (Sheldrick, 2008)'
_computing_structure_refinement     '<i>SHELXL97</i> (Sheldrick, 2008)'
_computing_molecular_graphics     '<i>DIAMOND</i> (Brandenburg, 2004)'
_computing_publication_material     '<i>SHELXTL</i> (Sheldrick, 2008)'
loop_
    _atom_site_type_symbol
    _atom_site_label
    _atom_site_fract_x
    _atom_site_fract_y
    _atom_site_fract_z
    _atom_site_U_iso_or_equiv
    _atom_site_adp_type
    _atom_site_calc_flag
    _atom_site_refinement_flags
    _atom_site_occupancy
    _atom_site_disorder_assembly
    _atom_site_disorder_group
    Nb Nb1 0.0000 0.0000 0.35896(3) 0.0091(2) Uani d SP 0.75 . .
    Al Al1 0.0000 0.0000 0.35896(3) 0.0091(2) Uani d SP 0.25 . .
    P P1 0.3333 0.38482(17) 0.4167 0.0143(4) Uani d S 1 . .
    O O1 0.1675(4) 0.1984(4) 0.40796(12) 0.0173(6) Uani d . 1 . .
    O O2 0.3025(4) 0.4696(4) 0.47305(12) 0.0194(7) Uani d . 1 . .
loop_
    _atom_site_aniso_label
    _atom_site_aniso_U_11
    _atom_site_aniso_U_22
    _atom_site_aniso_U_33
    _atom_site_aniso_U_12
    _atom_site_aniso_U_13
    _atom_site_aniso_U_23
    Nb1 0.0092(3) 0.0092(3) 0.0090(4) 0.00460(14) 0.000 0.000
    Al1 0.0092(3) 0.0092(3) 0.0090(4) 0.00460(14) 0.000 0.000
    P1 0.0179(8) 0.0126(5) 0.0141(7) 0.0089(4) -0.0043(6) -0.0022(3)
    O1 0.0172(15) 0.0132(14) 0.0183(14) 0.0053(13) -0.0039(12) -0.0051(11)
    O2 0.0253(16) 0.0164(15) 0.0162(14) 0.0102(14) -0.0008(12) -0.0052(11)
_geom_special_details
;
All e.s.d.'s (except the e.s.d. in the dihedral angle between two l.s. planes)
are estimated using the full covariance matrix. The cell e.s.d.'s are taken
into account individually in the estimation of e.s.d.'s in distances, angles
and torsion angles; correlations between e.s.d.'s in cell parameters are only
used when they are defined by crystal symmetry. An approximate (isotropic)
treatment of cell e.s.d.'s is used for estimating e.s.d.'s involving l.s.
planes.
;
loop_
    _geom_bond_atom_site_label_1
    _geom_bond_atom_site_label_2
    _geom_bond_site_symmetry_2
    _geom_bond_distance
    _geom_bond_publ_flag
    Nb1 O1 . 1.913(3) ?
    Nb1 O1 3 1.913(3) ?
    Nb1 O1 2 1.913(3) ?
    Nb1 O2 30 1.949(3) ?
    Nb1 O2 28_445 1.949(3) ?
    Nb1 O2 29_455 1.949(3) ?
    P1 O2 . 1.521(3) ?
    P1 O2 11 1.521(3) ?
    P1 O1 11 1.529(3) ?
    P1 O1 . 1.529(3) ?
    O2 Al1 34 1.949(3) ?
    O2 Nb1 34 1.949(3) ?
loop_
    _geom_angle_atom_site_label_1
    _geom_angle_atom_site_label_2
    _geom_angle_atom_site_label_3
    _geom_angle_site_symmetry_1
    _geom_angle_site_symmetry_3
    _geom_angle
    _geom_angle_publ_flag
    O1 Nb1 O1 . 3 91.63(12) ?
    O1 Nb1 O1 . 2 91.63(12) ?
    O1 Nb1 O1 3 2 91.63(12) ?
    O1 Nb1 O2 . 30 89.81(12) ?
    O1 Nb1 O2 3 30 89.86(12) ?
    O1 Nb1 O2 2 30 177.90(12) ?
    O1 Nb1 O2 . 28_445 177.90(12) ?
    O1 Nb1 O2 3 28_445 89.81(12) ?
    O1 Nb1 O2 2 28_445 89.86(12) ?
    O2 Nb1 O2 30 28_445 88.66(12) ?
    O1 Nb1 O2 . 29_455 89.86(12) ?
    O1 Nb1 O2 3 29_455 177.90(12) ?
    O1 Nb1 O2 2 29_455 89.81(12) ?
    O2 Nb1 O2 30 29_455 88.66(12) ?
    O2 Nb1 O2 28_445 29_455 88.66(12) ?
    O2 P1 O2 . 11 111.3(2) ?
    O2 P1 O1 . 11 110.32(15) ?
    O2 P1 O1 11 11 107.91(16) ?
    O2 P1 O1 . . 107.91(16) ?
    O2 P1 O1 11 . 110.32(15) ?
    O1 P1 O1 11 . 109.1(2) ?
    P1 O1 Nb1 . . 152.96(18) ?
    P1 O2 Al1 . 34 155.8(2) ?
    P1 O2 Nb1 . 34 155.8(2) ?
data_global
_journal_date_recd_electronic     2011-01-09
_journal_date_accepted     2011-01-31
_journal_name_full     'Acta Crystallographica, Section E'
_journal_year     2011
_journal_volume     67
_journal_issue      3
_journal_page_first     i23
_journal_page_last     i23
_journal_paper_category     QI
_journal_coeditor_code     FJ2384
_publ_contact_author_name     'Dan Zhao'
_publ_contact_author_address
;
Department of Physics and Chemistry, Henan Polytechnic University, Jiaozuo,
Henan 454000, People's Republic of China
;
_publ_contact_author_email     'iamzd@hpu.edu.cn'
_publ_contact_author_fax     ?
_publ_contact_author_phone     ?
_publ_section_title
;
Al~0.5~Nb~1.5~(PO~4~)~3~
;
loop_
    _publ_author_name
    _publ_author_footnote
    _publ_author_address
    'Zhao, Dan' .
;
Department of Physics and Chemistry
Henan Polytechnic University
Jiaozuo
Henan 454000
People's Republic of China
;
    'Liang, Peng' .
;
Department of Physics and Chemistry
Henan Polytechnic University
Jiaozuo
Henan 454000
People's Republic of China
;
    'Su, Ling' .
;
Department of Physics and Chemistry
Henan Polytechnic University
Jiaozuo
Henan 454000
People's Republic of China
;
    'Chang, Huan' .
;
Department of Physics and Chemistry
Henan Polytechnic University
Jiaozuo
Henan 454000
People's Republic of China
;
    'Yan, Shi' .
;
Department of Physics and Chemistry
Henan Polytechnic University
Jiaozuo
Henan 454000
People's Republic of China
;
