# Supplementary material for: Al0.5Nb1.5(PO4)3
Source: Acta Crystallogr Sect E Struct Rep Online. 2011 Feb 12;67(Pt 3):i23. doi: 10.1107/S1600536811003886 (PMC3051931; doi:10.1107/S1600536811003886)
Supplement: Supplementary file 2 [file e-67-00i23-Isup2.hkl]

# 
# h,k,l, Fc-squared, Fo-squared, sigma(Fo-squared) and status flag 
# 
data_I
_shelx_title ' a in R-3c' 
_shelx_refln_list_code          4 
_shelx_F_calc_maximum      427.81 
_exptl_crystal_F_000      1254.00 
_reflns_d_resolution_high  0.8201 
 
loop_ 
 _symmetry_equiv_pos_as_xyz 
 'x, y, z' 
 '-y, x-y, z' 
 '-x+y, -x, z' 
 'x-y, -y, -z+1/2' 
 '-x, -x+y, -z+1/2' 
 'y, x, -z+1/2' 
 'x+2/3, y+1/3, z+1/3' 
 '-y+2/3, x-y+1/3, z+1/3' 
 '-x+y+2/3, -x+1/3, z+1/3' 
 'x-y+2/3, -y+1/3, -z+5/6' 
 '-x+2/3, -x+y+1/3, -z+5/6' 
 'y+2/3, x+1/3, -z+5/6' 
 'x+1/3, y+2/3, z+2/3' 
 '-y+1/3, x-y+2/3, z+2/3' 
 '-x+y+1/3, -x+2/3, z+2/3' 
 'x-y+1/3, -y+2/3, -z+7/6' 
 '-x+1/3, -x+y+2/3, -z+7/6' 
 'y+1/3, x+2/3, -z+7/6' 
 '-x, -y, -z' 
 'y, -x+y, -z' 
 'x-y, x, -z' 
 '-x+y, y, z-1/2' 
 'x, x-y, z-1/2' 
 '-y, -x, z-1/2' 
 '-x+2/3, -y+1/3, -z+1/3' 
 'y+2/3, -x+y+1/3, -z+1/3' 
 'x-y+2/3, x+1/3, -z+1/3' 
 '-x+y+2/3, y+1/3, z-1/6' 
 'x+2/3, x-y+1/3, z-1/6' 
 '-y+2/3, -x+1/3, z-1/6' 
 '-x+1/3, -y+2/3, -z+2/3' 
 'y+1/3, -x+y+2/3, -z+2/3' 
 'x-y+1/3, x+2/3, -z+2/3' 
 '-x+y+1/3, y+2/3, z+1/6' 
 'x+1/3, x-y+2/3, z+1/6' 
 '-y+1/3, -x+2/3, z+1/6' 
 
_cell_length_a     8.5679 
_cell_length_b     8.5679 
_cell_length_c    21.8979 
_cell_angle_alpha  90.000 
_cell_angle_beta   90.000 
_cell_angle_gamma 120.000 
 
_shelx_F_squared_multiplier     1.000 
 
loop_ 
 _refln_index_h 
 _refln_index_k 
 _refln_index_l 
 _refln_F_squared_calc 
 _refln_F_squared_meas 
 _refln_F_squared_sigma 
 _refln_observed_status 
  -1   2   0    68914.76    71184.98   1084.37 o 
   0   3   0    82686.83    78885.95    947.55 o 
  -2   4   0     5268.09     4809.62     64.87 o 
  -1   5   0    89968.27    88749.02    680.50 o 
  -3   6   0    49731.25    49007.09    780.36 o 
   0   6   0    90504.98    91855.40   1051.25 o 
  -2   7   0    28124.07    27643.68    230.63 o 
  -4   8   0    27849.66    28125.16    340.73 o 
  -1   8   0    20564.26    20883.74    312.81 o 
  -3   9   0    11710.97    11677.48    128.22 o 
   0   9   0     5774.74     5668.64    123.09 o 
  -5  10   0    16119.24    15944.51    425.02 o 
  -2   3   1    20773.05    20839.22    188.93 o 
  -1   4   1     1157.71     1165.49     25.77 o 
  -3   5   1     1158.34     1056.30     31.08 o 
  -5   6   1    20373.99    19948.06    174.11 o 
  -2   6   1      138.42      285.62     44.56 o 
  -4   7   1       55.65       86.80     31.57 o 
  -1   7   1      587.43      593.07     25.77 o 
  -6   8   1     4260.30     4024.96     58.44 o 
  -3   8   1     3092.52     2855.14     43.70 o 
  -8   9   1     3590.24     3382.37     57.17 o 
  -5   9   1     1094.25     1195.34     46.98 o 
  -2   9   1       83.95      120.07     34.03 o 
  -7  10   1      384.72      584.48     79.55 o 
  -4  10   1     2793.25     2606.73     65.55 o 
   0   1   2    33242.90    34495.84    389.82 o 
  -2   2   2      285.43      814.78     20.31 o 
  -1   3   2       53.18      290.01     11.70 o 
  -3   4   2     7427.54     7244.12     98.05 o 
   0   4   2    34504.99    35059.00    469.90 o 
  -5   5   2     1422.05     1840.67     49.92 o 
  -2   5   2      184.02      465.45     40.68 o 
  -4   6   2      859.81      846.07     30.73 o 
  -1   6   2       13.34      237.86     27.60 o 
  -6   7   2     3247.33     3159.39     56.31 o 
  -3   7   2    12348.72    12162.05    111.34 o 
   0   7   2    19441.08    19195.74    241.34 o 
  -8   8   2     1054.93     1420.15     49.98 o 
  -5   8   2      783.96      846.50     51.68 o 
  -2   8   2      291.12      509.40     36.78 o 
  -7   9   2        0.88      234.32     45.66 o 
  -4   9   2      165.86      323.82     41.54 o 
  -1   9   2        2.39      246.23    100.03 o 
  -6  10   2     2746.44     2710.35     88.18 o 
  -3  10   2     4774.83     4695.34    135.26 o 
  -1   2   3    79498.53    80536.73    523.35 o 
  -2   4   3     9865.85    11614.46    100.41 o 
  -4   5   3    12335.12    12253.95    103.30 o 
  -1   5   3      496.61      454.64     20.40 o 
  -3   6   3     5809.10     5926.68     58.83 o 
  -5   7   3       74.11       98.46     17.15 o 
  -2   7   3     3918.25     3633.21     42.50 o 
  -7   8   3      120.03      103.04     35.92 o 
  -4   8   3      532.98      625.48     28.19 o 
  -1   8   3        0.17       35.78     36.23 o 
  -6   9   3     1044.49     1078.31     71.82 o 
  -3   9   3        3.22      363.45    100.81 o 
  -5  10   3     4940.09     5093.86     69.72 o 
  -1   1   4   109221.98   105673.86   1002.68 o 
   0   2   4   165036.12   156223.03   2535.84 o 
  -2   3   4    40076.65    37033.89    244.29 o 
  -4   4   4     3685.17     3737.20     55.60 o 
  -1   4   4    53674.69    54237.36    461.88 o 
  -3   5   4    68345.92    67242.88    494.33 o 
   0   5   4    74808.00    75822.41    970.83 o 
  -5   6   4    85085.00    83696.34    645.63 o 
  -2   6   4    35172.58    34087.67    283.49 o 
  -7   7   4      238.26      274.81     55.97 o 
  -4   7   4    11844.48    11785.23    205.64 o 
  -1   7   4    20068.29    20002.97    197.60 o 
  -6   8   4    44690.23    43758.64    411.26 o 
  -3   8   4    10715.44    11140.59    112.32 o 
   0   8   4    26156.69    25815.04    451.56 o 
  -8   9   4    10976.78    11026.34    152.54 o 
  -5   9   4    36702.09    36219.22    346.60 o 
  -2   9   4    20352.62    20899.20    254.06 o 
  -7  10   4     9599.48     8841.07    113.39 o 
  -4  10   4     7288.98     7301.42    133.34 o 
  -1   3   5     1074.04      912.81     13.10 o 
  -3   4   5     3675.57     3807.71     35.03 o 
  -2   5   5     8851.68     8913.79     79.92 o 
  -4   6   5     3825.36     3958.97     47.36 o 
  -1   6   5    10672.67    10477.09    102.05 o 
  -6   7   5       79.80      219.12     32.27 o 
  -3   7   5      623.21      619.87     22.96 o 
  -5   8   5     1284.26     1217.18     48.31 o 
  -2   8   5     5863.14     5858.33    135.87 o 
  -7   9   5      243.31      347.91     48.43 o 
  -4   9   5     1201.24     1183.54     36.44 o 
  -1   9   5     2437.09     2324.19    110.28 o 
  -6  10   5      247.89      404.91     55.84 o 
  -3  10   5       48.50      214.93     77.82 o 
   0   0   6    15606.44    16553.62    246.20 o 
  -1   2   6    63136.46    63240.01    443.50 o 
  -3   3   6       81.89      356.76     22.79 o 
   0   3   6    17315.69    19150.12    246.34 o 
  -2   4   6    51298.28    52238.79    370.01 o 
  -4   5   6    14188.22    14363.44    110.76 o 
  -1   5   6    17319.73    17202.37    276.22 o 
  -6   6   6     5840.41     5999.10     89.26 o 
  -3   6   6     8427.02     8681.59     88.47 o 
   0   6   6     5556.07     6121.80    120.16 o 
  -5   7   6    24915.56    24402.56    210.57 o 
  -2   7   6     8160.08     8319.67    145.92 o 
  -7   8   6     2562.21     2580.91     73.32 o 
  -4   8   6     3744.46     3563.02     50.54 o 
  -1   8   6     8201.70     8152.77    112.50 o 
  -6   9   6    17898.77    17890.31    185.11 o 
  -3   9   6     6862.83     7068.29    176.88 o 
  -5  10   6     9255.49     8630.71    125.30 o 
  -2   3   7     5091.61     6447.16     63.24 o 
  -1   4   7    24447.40    25004.39    223.85 o 
  -3   5   7     8823.61     8898.68     82.63 o 
  -5   6   7    25708.44    24850.36    212.75 o 
  -2   6   7     1949.72     1963.72     44.64 o 
  -4   7   7     7801.46     7241.33     91.09 o 
  -1   7   7      259.92      447.44    107.15 o 
  -6   8   7     4508.20     4580.88     93.75 o 
  -3   8   7      971.36      970.53     50.58 o 
  -8   9   7     1434.09     1259.47     57.91 o 
  -5   9   7      251.74      304.78     26.40 o 
  -2   9   7      708.21      698.89     53.37 o 
  -4  10   7      359.21      493.25     80.24 o 
   0   1   8    14755.94    14089.97    224.36 o 
  -2   2   8    19741.51    20277.72    200.12 o 
  -1   3   8    55712.82    58601.43    528.19 o 
  -3   4   8    49571.52    50206.89    332.23 o 
   0   4   8    71788.60    69146.66    916.15 o 
  -5   5   8     2434.18     2477.87     64.42 o 
  -2   5   8    13171.75    13302.34    113.42 o 
  -4   6   8    12520.61    12489.92    119.69 o 
  -1   6   8      434.38      568.13     25.99 o 
  -6   7   8    13699.58    14162.16    148.20 o 
  -3   7   8    41147.71    41883.87    498.61 o 
   0   7   8    47083.63    50408.80    830.06 o 
  -8   8   8    12896.78    13622.80    239.27 o 
  -5   8   8    19123.68    18531.39    187.98 o 
  -2   8   8     4793.34     4696.61     73.14 o 
  -7   9   8     6770.47     6430.33     88.25 o 
  -4   9   8     3766.87     3795.97    104.69 o 
  -1   9   8     8465.54     7988.94    167.90 o 
  -1   2   9    14900.99    14808.88    125.93 o 
  -2   4   9     6304.25     6622.62     54.14 o 
  -4   5   9     3698.83     3782.81     44.20 o 
  -1   5   9      813.35      805.59     34.47 o 
  -3   6   9      544.06      542.91     32.69 o 
  -5   7   9      640.70      723.50     41.03 o 
  -2   7   9        2.91      173.10     25.62 o 
  -7   8   9       13.44      -17.61     53.77 o 
  -4   8   9      132.10      196.60     54.74 o 
  -1   8   9      165.53      371.44     50.02 o 
  -6   9   9     1985.32     1980.66     67.17 o 
  -3   9   9      929.81     1031.36     46.17 o 
  -1   1  10     6773.13     5419.68     54.90 o 
   0   2  10    41444.50    42365.43    443.30 o 
  -2   3  10    78608.62    81023.30   1024.77 o 
  -4   4  10    66204.30    64613.90    625.35 o 
  -1   4  10    77747.81    77601.84    669.72 o 
  -3   5  10    20621.30    20754.87    178.60 o 
   0   5  10      610.85      751.87    103.45 o 
  -5   6  10      902.58     1080.62     38.35 o 
  -2   6  10    14327.18    14585.49    189.34 o 
  -7   7  10    47321.79    46653.10    623.96 o 
  -4   7  10    58808.16    55993.23    554.47 o 
  -1   7  10    17784.11    17714.06    265.68 o 
  -6   8  10    11150.97    11206.72    152.85 o 
  -3   8  10    21472.30    22035.80    457.55 o 
   0   8  10    27897.69    28301.29    749.33 o 
  -5   9  10     9395.60     9282.45    179.48 o 
  -2   9  10    12294.03    12152.31    309.87 o 
  -1   3  11      623.12      659.31     12.13 o 
  -3   4  11     7458.58     7672.40     63.29 o 
  -2   5  11     3451.61     3353.84     68.83 o 
  -4   6  11       29.02       91.09     26.30 o 
  -1   6  11    20404.38    19946.65    308.19 o 
  -6   7  11      284.87      334.49     40.03 o 
  -3   7  11     2790.75     2503.23     74.43 o 
  -5   8  11     1270.31     1214.67     66.36 o 
  -2   8  11     3052.59     2837.89     52.97 o 
  -7   9  11       14.28       31.13     86.97 o 
  -4   9  11      448.49      592.28     99.00 o 
   0   0  12    12111.85    11827.58    191.19 o 
  -1   2  12    21635.01    21520.10    145.98 o 
  -3   3  12       73.24      234.86     22.04 o 
   0   3  12      160.09      356.48     24.52 o 
  -2   4  12    18417.29    18965.84    148.93 o 
  -4   5  12     5226.50     5189.94     55.11 o 
  -1   5  12     4385.51     4469.33    136.75 o 
  -6   6  12     1118.30     1190.86    120.55 o 
  -3   6  12     1676.56     1640.93     32.97 o 
   0   6  12     1858.47     1652.94    192.99 o 
  -5   7  12     5408.59     5294.95    104.20 o 
  -2   7  12     6645.05     6585.40    107.91 o 
  -7   8  12     1507.52     1570.89     85.98 o 
  -4   8  12      480.85      504.61     28.11 o 
  -1   8  12      921.24      984.09     54.99 o 
  -6   9  12     3764.08     3797.66     73.12 o 
  -3   9  12     5588.45     5768.88     89.90 o 
  -2   3  13       53.00      171.29     19.19 o 
  -1   4  13     3926.18     4058.83     65.88 o 
  -3   5  13    10140.58     9811.40    113.57 o 
  -5   6  13     5283.52     5231.40     61.44 o 
  -2   6  13     7460.64     7146.17     82.79 o 
  -4   7  13      719.79      777.83     72.47 o 
  -1   7  13      230.22      366.40     71.98 o 
  -6   8  13     4195.61     3913.08     66.87 o 
  -3   8  13      375.15      392.85     63.04 o 
  -5   9  13     1072.80     1099.40     38.32 o 
   0   1  14    24710.96    25289.98    235.31 o 
  -2   2  14    91021.54    89027.88    923.79 o 
  -1   3  14    46658.34    46189.29    345.63 o 
  -3   4  14    39729.89    41421.16    561.76 o 
   0   4  14     1878.14     2155.55     47.19 o 
  -5   5  14    27169.34    28629.13    416.71 o 
  -2   5  14    47342.86    46758.96    368.96 o 
  -4   6  14    25198.98    25110.18    333.10 o 
  -1   6  14    44090.52    44921.07    421.86 o 
  -6   7  14    15870.81    15460.44    187.25 o 
  -3   7  14    13458.54    13241.05    200.17 o 
   0   7  14     1270.11     1271.56    133.54 o 
  -5   8  14    11331.53    11860.13    164.51 o 
  -2   8  14    38629.81    38353.34    426.31 o 
  -1   2  15    19433.64    19892.65    244.34 o 
  -2   4  15      430.90      399.79     37.97 o 
  -4   5  15     2145.58     2130.92     29.35 o 
  -1   5  15     1887.98     1814.29     35.57 o 
  -3   6  15     2152.38     2125.35     55.64 o 
  -5   7  15      317.12      396.18     52.05 o 
  -2   7  15       49.82      140.50     21.43 o 
  -4   8  15      121.91      276.10     39.06 o 
  -1   1  16       41.47      234.54     28.39 o 
   0   2  16     1195.62     1241.73     48.36 o 
  -2   3  16      845.06      909.99     36.63 o 
  -4   4  16     4250.46     4277.42     71.17 o 
  -1   4  16     1817.69     1934.11     45.71 o 
  -3   5  16     2388.02     2444.70     37.27 o 
   0   5  16     1736.52     2061.63    115.98 o 
  -5   6  16     2282.22     2498.64     61.04 o 
  -2   6  16      665.61      674.41     42.45 o 
  -7   7  16     3626.01     4000.67     98.51 o 
  -4   7  16     3852.79     3889.88     64.20 o 
  -1   7  16       17.74      209.33     97.11 o 
  -6   8  16      895.74     1081.51     84.47 o 
  -3   8  16      466.00      558.84     53.19 o 
  -1   3  17    13683.31    13694.01    275.44 o 
  -3   4  17      240.72      289.42     36.72 o 
  -2   5  17      476.68      559.90     46.17 o 
  -4   6  17      334.16      468.38     50.75 o 
  -1   6  17     6655.96     6546.87     81.21 o 
  -6   7  17      156.94      282.56     44.84 o 
  -3   7  17      328.22      391.86     76.47 o 
   0   0  18   183017.91   161433.53   4095.30 o 
  -1   2  18    19064.58    18880.93    352.51 o 
  -3   3  18    51830.28    52072.60    607.57 o 
   0   3  18    31696.73    32673.63    392.06 o 
  -2   4  18     7000.61     7142.20     81.72 o 
  -4   5  18    27666.42    27688.73    253.14 o 
  -1   5  18    28069.94    27686.84    239.87 o 
  -6   6  18    34857.54    36633.72    709.10 o 
  -3   6  18    23969.12    24884.47    294.86 o 
   0   6  18    31749.86    32806.86    648.80 o 
  -5   7  18     9583.59     9758.66    233.13 o 
  -2   7  18    18341.01    17516.60    183.08 o 
  -2   3  19     2094.41     1959.46     36.75 o 
  -1   4  19      780.50      889.38     29.69 o 
  -3   5  19     1943.05     1906.62     57.29 o 
  -5   6  19     5370.38     5443.18    155.17 o 
  -2   6  19      940.30     1077.18     47.63 o 
  -4   7  19       25.59      131.39     31.18 o 
   0   1  20    20971.04    19832.22    322.77 o 
  -2   2  20     1288.81     1586.77     82.81 o 
  -1   3  20      473.56      694.35     32.32 o 
  -3   4  20     6246.00     6416.92     98.48 o 
   0   4  20    20981.87    21241.04    301.16 o 
  -5   5  20     7210.99     7271.56    144.69 o 
  -2   5  20      690.04      833.78     47.38 o 
  -4   6  20     2268.15     2295.57     82.78 o 
  -1   6  20     2544.23     2553.02     54.20 o 
  -1   2  21     7754.40     7999.34     99.15 o 
  -2   4  21       71.85      234.24     50.46 o 
  -4   5  21     4672.91     4917.42    144.69 o 
  -1   5  21        7.56      235.95     72.55 o 
  -3   6  21      499.33      532.15     93.08 o 
  -1   1  22    18481.79    17513.56    292.94 o 
   0   2  22    22926.58    23084.45    375.51 o 
  -2   3  22    11227.07    11039.87    177.48 o 
  -4   4  22     2125.73     2176.34     66.33 o 
  -1   4  22     7333.88     7473.56    291.16 o 
  -3   5  22    18448.98    19726.25    256.19 o 
   0   5  22    23942.93    23451.94    388.09 o 
  -1   3  23     2156.46     2235.63     72.91 o 
  -3   4  23        1.23       50.71     84.49 o 
  -2   5  23     1603.21     1699.91    118.70 o 
   0   0  24     2075.36     1888.15    104.80 o 
  -1   2  24    19402.72    18537.62    221.00 o 
  -3   3  24      182.35      308.82     83.27 o 
   0   3  24     5372.75     4819.33    110.06 o 
  -2   4  24    14509.17    14655.25    328.36 o 
  -2   3  25      114.84      315.14     50.37 o 
   0   1  26     5290.64     5211.97    163.56 o 
  -2   2  26     1894.67     1659.16     62.67 o 
                                                 
